# Supplementary material for: Coevolutionary transitions from antagonism to mutualism explained by the Co-Opted Antagonist Hypothesis
Source: Nat Commun. 2021 May 17;12:2867. doi: 10.1038/s41467-021-23177-x (PMC8129128; doi:10.1038/s41467-021-23177-x)
Supplement: Supplementary file 10 — Supplementary Data 1 [file 41467_2021_23177_MOESM10_ESM.xlsx]

## Sheet: Seed Set
Plant species	# of floral visits to plant	Seed Set	Moth-Pollinated	Cross-Pollinated	Heterospecific Pollen
Datura wrightii	2	152	Y	N	N		NOTE: blank cells are because autonomously self-pollinated plants cannot be cross-pollinated or receive heterospecific pollen
Datura wrightii	8	268	Y	Y	N
Datura wrightii	5	157	Y	N	Y
Datura wrightii	9	136	Y	Y	N
Datura wrightii	15	171	Y	N	N
Datura wrightii	32	211	Y	Y	Y
Datura wrightii	10	161	Y	N	N
Datura wrightii	14	270	Y	Y	N
Datura wrightii	5	231	Y	N	Y
Datura wrightii	2	279	Y	Y	N
Datura wrightii	10	119	Y	Y	Y
Datura wrightii	11	163	Y	Y	N
Datura wrightii	16	165	Y	N	Y
Datura wrightii	0	54	N
Datura wrightii	0	25	N
Datura wrightii	0	27	N
Datura wrightii	0	18	N
Datura wrightii	0	14	N
Datura wrightii	0	75	N
Datura wrightii	0	86	N
Datura wrightii	0	31	N
Datura discolor	1	210	Y	Y	Y
Datura discolor	1	116	Y	N	N
Datura discolor	1	195	Y	Y	Y
Datura discolor	1	151	Y	Y	N
Datura discolor	2	130	Y	Y	N
Datura discolor	1	108	Y	N	Y
Datura discolor	1	164	Y	N	N
Datura discolor	4	127	Y	Y	Y
Datura discolor	13	128	Y	N	Y
Datura discolor	2	202	Y	Y	N
Datura discolor	5	103	Y	N	N
Datura discolor	2	179	Y	N	Y
Datura discolor	1	106	Y	N	N
Datura discolor	7	99	Y	N	N
Datura discolor	6	122	Y	N	N
Datura discolor	2	226	Y	N	N
Datura discolor	3	203	Y	N	N
Datura discolor	2	230	Y	N	N
Datura discolor	3	140	Y	N	Y
Datura discolor	2	119	Y	N	Y
Datura discolor	12	84	Y	N	Y
Datura discolor	2	100	Y	N	N
Datura discolor	0	13	N
Datura discolor	0	6	N
Datura discolor	0	58	N
Datura discolor	0	81	N
Datura discolor	0	26	N
Datura discolor	0	8	N
Datura discolor	0	50	N
Datura discolor	0	36	N
Datura discolor	0	106	N
Datura discolor	0	87	N
Datura discolor	0	62	N
Datura discolor	0	91	N
Datura discolor	0	4	N
Datura discolor	0	15	N
Datura discolor	0	4	N
Datura discolor	0	2	N
Datura discolor	0	91	N
Datura discolor	0	35	N
Datura discolor	0	10	N
Datura discolor	0	30	N
Datura discolor	0	105	N
Datura discolor	0	32	N
Datura discolor	0	5	N
Datura discolor	0	22	N
Datura discolor	0	69	N
Datura discolor	0	84	N
Datura discolor	0	61	N
Datura discolor	0	22	N
Datura discolor	0	6	N
Datura discolor	0	25	N
Datura discolor	0	9	N
Datura discolor	0	12	N
Datura discolor	0	118	N
Datura discolor	0	17	N
Datura discolor	0	22	N
Datura discolor	0	32	N
Datura discolor	0	13	N
Datura discolor	0	26	N
Datura discolor	0	119	N
Datura discolor	0	5	N
Datura discolor	0	39	N
Datura discolor	0	75	N
Datura discolor	0	71	N
Datura discolor	0	6	N
Datura discolor	0	38	N
Datura discolor	0	3	N
Datura discolor	0	12	N
Datura discolor	0	35	N
Datura discolor	0	7	N
Datura discolor	0	25	N
Datura discolor	0	14	N
Datura discolor	0	65	N
Datura discolor	0	78	N
Datura discolor	0	91	N
Datura discolor	0	35	N
Datura discolor	0	27	N
Datura discolor	0	4	N
Datura discolor	0	54	N
Datura discolor	0	63	N
Datura discolor	0	57	N
Datura discolor	0	35	N
Datura discolor	0	87	N
Datura discolor	0	29	N

## Sheet: Floral Visits
Plant species	# of floral visits to plant
Datura wrightii	0
Datura wrightii	0
Datura wrightii	0
Datura wrightii	0
Datura wrightii	0
Datura wrightii	0
Datura wrightii	0
Datura wrightii	0
Datura wrightii	14
Datura wrightii	7
Datura wrightii	7
Datura wrightii	0
Datura wrightii	5
Datura wrightii	0
Datura wrightii	2
Datura wrightii	10
Datura wrightii	2
Datura wrightii	0
Datura wrightii	0
Datura wrightii	10
Datura wrightii	0
Datura wrightii	11
Datura wrightii	16
Datura wrightii	0
Datura wrightii	0
Datura wrightii	0
Datura wrightii	5
Datura wrightii	0
Datura wrightii	0
Datura wrightii	0
Datura wrightii	0
Datura wrightii	0
Datura wrightii	0
Datura wrightii	0
Datura wrightii	9
Datura wrightii	0
Datura wrightii	0
Datura wrightii	21
Datura wrightii	15
Datura wrightii	0
Datura wrightii	0
Datura wrightii	32
Datura wrightii	10
Datura wrightii	3
Datura wrightii	5
Datura wrightii	15
Datura wrightii	11
Datura wrightii	3
Datura wrightii	0
Datura wrightii	0
Datura wrightii	16
Datura wrightii	0
Datura wrightii	0
Datura wrightii	7
Datura wrightii	7
Datura wrightii	5
Datura wrightii	0
Datura wrightii	33
Datura wrightii	2
Datura wrightii	0
Datura wrightii	0
Datura wrightii	0
Datura wrightii	0
Datura wrightii	14
Datura wrightii	0
Datura wrightii	0
Datura wrightii	0
Datura wrightii	0
Datura wrightii	0
Datura wrightii	2
Datura wrightii	0
Datura wrightii	21
Datura wrightii	10
Datura wrightii	0
Datura wrightii	0
Datura wrightii	0
Datura wrightii	0
Datura wrightii	0
Datura wrightii	0
Datura wrightii	0
Datura wrightii	0
Datura wrightii	0
Datura wrightii	0
Datura wrightii	24
Datura wrightii	0
Datura wrightii	0
Datura wrightii	18
Datura wrightii	11
Datura wrightii	0
Datura discolor	0
Datura discolor	1
Datura discolor	1
Datura discolor	12
Datura discolor	0
Datura discolor	3
Datura discolor	0
Datura discolor	2
Datura discolor	1
Datura discolor	2
Datura discolor	1
Datura discolor	1
Datura discolor	2
Datura discolor	1
Datura discolor	0
Datura discolor	2
Datura discolor	2
Datura discolor	1
Datura discolor	2
Datura discolor	1
Datura discolor	1
Datura discolor	3
Datura discolor	0
Datura discolor	2
Datura discolor	17
Datura discolor	3
Datura discolor	7
Datura discolor	5
Datura discolor	6
Datura discolor	2
Datura discolor	0
Datura discolor	0
Datura discolor	0

## Sheet: Oviposition vs visitation
Plant species	# of floral visits to plant	Total # of eggs oviposited on plant
Datura wrightii	14	9
Datura wrightii	7	8
Datura wrightii	7	10
Datura wrightii	5	0
Datura wrightii	2	2
Datura wrightii	10	12
Datura wrightii	2	21
Datura wrightii	10	0
Datura wrightii	11	7
Datura wrightii	16	5
Datura wrightii	5	7
Datura wrightii	9	0
Datura wrightii	21	1
Datura wrightii	15	4
Datura wrightii	32	9
Datura wrightii	10	0
Datura wrightii	3	3
Datura wrightii	5	12
Datura wrightii	15	6
Datura wrightii	11	6
Datura wrightii	3	3
Datura wrightii	16	7
Datura wrightii	7	12
Datura wrightii	7	8
Datura wrightii	5	9
Datura wrightii	33	16
Datura wrightii	2	12
Datura wrightii	14	12
Datura wrightii	2	11
Datura wrightii	21	6
Datura wrightii	10	9
Datura wrightii	24	25
Datura wrightii	18	20
Datura wrightii	11	12
Datura discolor	1	9
Datura discolor	1	0
Datura discolor	12	4
Datura discolor	2	0
Datura discolor	1	0
Datura discolor	1	0
Datura discolor	2	0
Datura discolor	2	0
Datura discolor	2	0
Datura discolor	1	0
Datura discolor	2	0
Datura discolor	1	0
Datura discolor	1	0
Datura discolor	3	2
Datura discolor	2	5
Datura discolor	17	2
Datura discolor	3	14
Datura discolor	7	8
Datura discolor	5	6
Datura discolor	6	0
Datura discolor	2	17
Datura discolor	2	8
Datura discolor	1	0
Datura discolor	3	20
